# Supplementary material for: ﻿The South American moth Rheumapteramochica (Dognin, 1904) (Lepidoptera, Geometridae, Larentiinae) rediscovered after more than a century of anonymity
Source: Zookeys. 2022 Feb 7;1085:129–43. doi: 10.3897/zookeys.1085.76868 (PMC8843940; doi:10.3897/zookeys.1085.76868)
Supplement: XML Treatment for Rheumaptera mochica [file zookeys.1085.76868-treatment1.xml]

<!DOCTYPE tp:taxon-treatment
  PUBLIC "-//TaxonX//DTD Taxonomic Treatment Publishing DTD v0 20100105//EN" "tax-treatment-NSO.dtd">
<tp:taxon-treatment xmlns:tp="http://www.plazi.org/taxpub"><tp:treatment-meta><kwd-group><label>Taxon classification</label><kwd>
              <named-content content-type="kingdom">Animalia</named-content>
            </kwd><kwd>
              <named-content content-type="order">Lepidoptera</named-content>
            </kwd><kwd>
              <named-content content-type="family">Geometridae</named-content>
            </kwd></kwd-group><mixed-citation publication-type="journal"><person-group><name><surname>Vargas</surname><given-names>Héctor A.</given-names></name><name><surname>Solis</surname><given-names>M. Alma</given-names></name><name><surname>Vargas-Ortiz</surname><given-names>Marcelo</given-names></name></person-group><article-title>﻿The South American moth <italic><tp:taxon-name><tp:taxon-name-part taxon-name-part-type="genus" reg="Rheumaptera">Rheumaptera</tp:taxon-name-part><tp:taxon-name-part taxon-name-part-type="species" reg="mochica">mochica</tp:taxon-name-part></tp:taxon-name></italic> (Dognin, 1904) (<tp:taxon-name><tp:taxon-name-part taxon-name-part-type="order">Lepidoptera</tp:taxon-name-part></tp:taxon-name>, <tp:taxon-name><tp:taxon-name-part taxon-name-part-type="family">Geometridae</tp:taxon-name-part></tp:taxon-name>, <tp:taxon-name><tp:taxon-name-part taxon-name-part-type="subfamily">Larentiinae</tp:taxon-name-part></tp:taxon-name>) rediscovered after more than a century of anonymity</article-title><source>Zookeys</source><day>07</day><month>02</month><year>2022</year><volume>1085</volume><fpage>129</fpage><lpage>143</lpage><pub-id pub-id-type="doi">10.3897/zookeys.1085.76868</pub-id></mixed-citation></tp:treatment-meta><tp:nomenclature><label>﻿</label><tp:taxon-name>
            <object-id xmlns:xlink="http://www.w3.org/1999/xlink" content-type="arpha" xlink:type="simple">66BFC05A-1FEC-5E2D-B8E0-05B4CDFAB72D</object-id>
            <tp:taxon-name-part taxon-name-part-type="genus" reg="Rheumaptera">Rheumaptera</tp:taxon-name-part>
            <tp:taxon-name-part taxon-name-part-type="species" reg="mochica">mochica</tp:taxon-name-part>
          </tp:taxon-name><tp:taxon-authority>(Dognin, 1904)</tp:taxon-authority><tp:nomenclature-citation-list><tp:nomenclature-citation><tp:taxon-name>
                <tp:taxon-name-part taxon-name-part-type="genus" reg="Calocalpe">Calocalpe</tp:taxon-name-part>
                <tp:taxon-name-part taxon-name-part-type="species" reg="mochica">mochica</tp:taxon-name-part>
              </tp:taxon-name><comment>Dognin, 1904: 361.</comment></tp:nomenclature-citation><tp:nomenclature-citation><tp:taxon-name>
                <tp:taxon-name-part taxon-name-part-type="genus" reg="Rheumaptera">Rheumaptera</tp:taxon-name-part>
                <tp:taxon-name-part taxon-name-part-type="species" reg="mochica">mochica</tp:taxon-name-part>
              </tp:taxon-name><comment>: <xref ref-type="bibr" rid="B12">Parsons et al. 1999</xref>.</comment></tp:nomenclature-citation></tp:nomenclature-citation-list></tp:nomenclature><tp:treatment-sec sec-type="type material" id="SECID0EOJAE"><title>Type material examined.</title><p>Peru. The male <bold><italic>lectotype</italic></bold> and one female <bold><italic>paralectotype</italic></bold> are here designated (Figs <xref ref-type="fig" rid="F1">1</xref>, <xref ref-type="fig" rid="F2">2</xref>). The lectotype and its genitalia slide are deposited in the <named-content xmlns:xlink="http://www.w3.org/1999/xlink" content-type="dwc:institutional_code" xlink:type="simple">USNM</named-content> and bear the following labels: Aréquipa/Pérou; <italic><tp:taxon-name><tp:taxon-name-part taxon-name-part-type="genus" reg="Calocalpe">Calocalpe</tp:taxon-name-part></tp:taxon-name></italic>/<italic><tp:taxon-name><tp:taxon-name-part taxon-name-part-type="genus" reg="Calocalpe"/><tp:taxon-name-part taxon-name-part-type="species" reg="mochica">mochica</tp:taxon-name-part></tp:taxon-name></italic>/Dgn/type ♂ [Dognin handwriting]; <italic><tp:taxon-name><tp:taxon-name-part taxon-name-part-type="genus" reg="Calocalpe">Calocalpe</tp:taxon-name-part></tp:taxon-name></italic>/(<italic>pallidata</italic>)/Warren 04 [Dognin handwriting]; Dognin/Collection; Type No./32520/<named-content xmlns:xlink="http://www.w3.org/1999/xlink" content-type="dwc:institutional_code" xlink:type="simple">USNM</named-content> [red label]; Genitalia Slide ♂/by B. Proshek/ <named-content xmlns:xlink="http://www.w3.org/1999/xlink" content-type="dwc:institutional_code" xlink:type="simple">USNM</named-content> 116,127 [green label]; USNMENT/01769001. The paralectotype and its genitalia slide are deposited in the <named-content xmlns:xlink="http://www.w3.org/1999/xlink" content-type="dwc:institutional_code" xlink:type="simple">USNM</named-content> and bear the following labels: Aréquipa/Pérou; <italic><tp:taxon-name><tp:taxon-name-part taxon-name-part-type="genus" reg="Calocalpe">Calocalpe</tp:taxon-name-part></tp:taxon-name></italic>/<italic><tp:taxon-name><tp:taxon-name-part taxon-name-part-type="genus" reg="Calocalpe"/><tp:taxon-name-part taxon-name-part-type="species" reg="mochica">mochica</tp:taxon-name-part></tp:taxon-name></italic>/Dgn/type ♀ [Dognin handwriting]; Dognin/Collection; Type No./32521/<named-content xmlns:xlink="http://www.w3.org/1999/xlink" content-type="dwc:institutional_code" xlink:type="simple">USNM</named-content> [red label]; USNMENT/01769017.</p><fig id="F1" position="float" orientation="portrait"><object-id xmlns:xlink="http://www.w3.org/1999/xlink" content-type="doi" xlink:type="simple">10.3897/zookeys.1085.76868.figure1</object-id><object-id xmlns:xlink="http://www.w3.org/1999/xlink" content-type="arpha" xlink:type="simple">82ED1D2B-571F-514A-B795-0180B50D88FC</object-id><label>Figure 1.</label><caption><p><italic><tp:taxon-name><tp:taxon-name-part taxon-name-part-type="genus" reg="Rheumaptera">Rheumaptera</tp:taxon-name-part><tp:taxon-name-part taxon-name-part-type="species" reg="mochica">mochica</tp:taxon-name-part></tp:taxon-name></italic> (Dognin, 1904), male lectotype, dorsal view. Scale bar: 10 mm.</p></caption><graphic xmlns:xlink="http://www.w3.org/1999/xlink" xlink:href="zookeys-1085-129-g001.jpg" position="float" orientation="portrait" xlink:type="simple" id="oo_642762.jpg"><uri content-type="original_file" xlink:type="simple">https://binary.pensoft.net/fig/642762</uri></graphic></fig></tp:treatment-sec><tp:treatment-sec sec-type="material" id="SECID0EZMAE"><title>Additional material examined.</title><p>Chile – Parinacota Province • 2 ♂♂; Socoroma, <named-content xmlns:xlink="http://www.w3.org/1999/xlink" content-type="dwc:verbatimCoordinates" xlink:type="simple"><named-content content-type="geo-json" specific-use="{&#34;type&#34;:&#34;Point&#34;,&#34;coordinates&#34;:[-69.600278,-18.267500]}" id="NCID0ECNAE" xlink:type="simple">18°16'03"S, 69°36'01"W</named-content></named-content>, December 2017, H.A. Vargas leg., ex larva <tp:taxon-name><tp:taxon-name-part taxon-name-part-type="genus" reg="Senna">Senna</tp:taxon-name-part><tp:taxon-name-part taxon-name-part-type="species" reg="birostris">birostris</tp:taxon-name-part><tp:taxon-name-part taxon-name-part-type="infraspecific-rank">var.</tp:taxon-name-part><tp:taxon-name-part taxon-name-part-type="variety" reg="arequipensis">arequipensis</tp:taxon-name-part></tp:taxon-name>, October 2017; [genitalia slide numbers] HAV1423, 1454; <abbrev xmlns:xlink="http://www.w3.org/1999/xlink" xlink:title="Colección Entomológica de la Universidad de Tarapacá" id="ABBRID0EYNAE" xlink:type="simple">IDEA</abbrev> • 5 ♀♀; same data as previous; [genitalia slide numbers] HAV1424, 1440, 1455, 1456, 1457; <abbrev xmlns:xlink="http://www.w3.org/1999/xlink" xlink:title="Colección Entomológica de la Universidad de Tarapacá" id="ABBRID0E3NAE" xlink:type="simple">IDEA</abbrev> • 2 ♂♂; same locality, August 2009, H.A. Vargas leg., ex larva <tp:taxon-name><tp:taxon-name-part taxon-name-part-type="genus" reg="Senna">Senna</tp:taxon-name-part><tp:taxon-name-part taxon-name-part-type="species" reg="birostris">birostris</tp:taxon-name-part><tp:taxon-name-part taxon-name-part-type="infraspecific-rank">var.</tp:taxon-name-part><tp:taxon-name-part taxon-name-part-type="variety" reg="arequipensis">arequipensis</tp:taxon-name-part></tp:taxon-name>, June 2009; [genitalia slide numbers] HAV1335, 1439; <abbrev xmlns:xlink="http://www.w3.org/1999/xlink" xlink:title="Colección Entomológica de la Universidad de Tarapacá" id="ABBRID0EROAE" xlink:type="simple">IDEA</abbrev> • 1 ♂; same locality, December 2008, H.A. Vargas leg., ex larva <tp:taxon-name><tp:taxon-name-part taxon-name-part-type="genus" reg="Senna">Senna</tp:taxon-name-part><tp:taxon-name-part taxon-name-part-type="species" reg="birostris">birostris</tp:taxon-name-part><tp:taxon-name-part taxon-name-part-type="infraspecific-rank">var.</tp:taxon-name-part><tp:taxon-name-part taxon-name-part-type="variety" reg="arequipensis">arequipensis</tp:taxon-name-part></tp:taxon-name>, October 2008; [genitalia slide number] HAV1438; <abbrev xmlns:xlink="http://www.w3.org/1999/xlink" xlink:title="Colección Entomológica de la Universidad de Tarapacá" id="ABBRID0EGPAE" xlink:type="simple">IDEA</abbrev> • 1 ♂; Chapiquiña, <named-content xmlns:xlink="http://www.w3.org/1999/xlink" content-type="dwc:verbatimCoordinates" xlink:type="simple"><named-content content-type="geo-json" specific-use="{&#34;type&#34;:&#34;Point&#34;,&#34;coordinates&#34;:[-69.531944,-18.392778]}" id="NCID0ENPAE" xlink:type="simple">18°23'34"S, 69°31'55"W</named-content></named-content>, October 2015, H.A. Vargas leg., ex larva <tp:taxon-name><tp:taxon-name-part taxon-name-part-type="genus" reg="Senna">Senna</tp:taxon-name-part><tp:taxon-name-part taxon-name-part-type="species" reg="birostris">birostris</tp:taxon-name-part><tp:taxon-name-part taxon-name-part-type="infraspecific-rank">var.</tp:taxon-name-part><tp:taxon-name-part taxon-name-part-type="variety" reg="arequipensis">arequipensis</tp:taxon-name-part></tp:taxon-name>, August 2015; [genitalia slide number] HAV1333; <abbrev xmlns:xlink="http://www.w3.org/1999/xlink" xlink:title="Colección Entomológica de la Universidad de Tarapacá" id="ABBRID0EDQAE" xlink:type="simple">IDEA</abbrev> • 1 ♀; same data as for preceding; [genitalia slide number] HAV1339; <abbrev xmlns:xlink="http://www.w3.org/1999/xlink" xlink:title="Colección Entomológica de la Universidad de Tarapacá" id="ABBRID0EHQAE" xlink:type="simple">IDEA</abbrev> • 1 ♂; Belén, <named-content xmlns:xlink="http://www.w3.org/1999/xlink" content-type="dwc:verbatimCoordinates" xlink:type="simple"><named-content content-type="geo-json" specific-use="{&#34;type&#34;:&#34;Point&#34;,&#34;coordinates&#34;:[-69.510278,-18.466944]}" id="NCID0EOQAE" xlink:type="simple">18°28'01"S, 69°30'37"W</named-content></named-content>, October 2015, H.A. Vargas leg., ex larva <tp:taxon-name><tp:taxon-name-part taxon-name-part-type="genus" reg="Senna">Senna</tp:taxon-name-part><tp:taxon-name-part taxon-name-part-type="species" reg="birostris">birostris</tp:taxon-name-part><tp:taxon-name-part taxon-name-part-type="infraspecific-rank">var.</tp:taxon-name-part><tp:taxon-name-part taxon-name-part-type="variety" reg="arequipensis">arequipensis</tp:taxon-name-part></tp:taxon-name>, August 2015; [genitalia slide number] HAV1337; <abbrev xmlns:xlink="http://www.w3.org/1999/xlink" xlink:title="Colección Entomológica de la Universidad de Tarapacá" id="ABBRID0EERAE" xlink:type="simple">IDEA</abbrev> • 1 ♀; same data as previous; [genitalia slide number] HAV1334; <abbrev xmlns:xlink="http://www.w3.org/1999/xlink" xlink:title="Colección Entomológica de la Universidad de Tarapacá" id="ABBRID0EIRAE" xlink:type="simple">IDEA</abbrev>.</p><fig id="F2" position="float" orientation="portrait"><object-id xmlns:xlink="http://www.w3.org/1999/xlink" content-type="doi" xlink:type="simple">10.3897/zookeys.1085.76868.figure2</object-id><object-id xmlns:xlink="http://www.w3.org/1999/xlink" content-type="arpha" xlink:type="simple">01A76B36-AAFE-55C6-9C75-5CAA52021DA8</object-id><label>Figure 2.</label><caption><p><italic><tp:taxon-name><tp:taxon-name-part taxon-name-part-type="genus" reg="Rheumaptera">Rheumaptera</tp:taxon-name-part><tp:taxon-name-part taxon-name-part-type="species" reg="mochica">mochica</tp:taxon-name-part></tp:taxon-name></italic> (Dognin, 1904), female paralectotype, dorsal view. Scale bar: 10 mm.</p></caption><graphic xmlns:xlink="http://www.w3.org/1999/xlink" xlink:href="zookeys-1085-129-g002.jpg" position="float" orientation="portrait" xlink:type="simple" id="oo_642763.jpg"><uri content-type="original_file" xlink:type="simple">https://binary.pensoft.net/fig/642763</uri></graphic></fig></tp:treatment-sec><tp:treatment-sec sec-type="Identification" id="SECID0EESAE"><title>Identification.</title><p>The identification of the Chilean specimens as <italic><tp:taxon-name><tp:taxon-name-part taxon-name-part-type="genus" reg="Rheumaptera">R.</tp:taxon-name-part><tp:taxon-name-part taxon-name-part-type="species" reg="mochica">mochica</tp:taxon-name-part></tp:taxon-name></italic> was based on comparisons of their male genitalia with those of the lectotype.</p><p><bold><italic>Wing pattern</italic></bold> (Figs <xref ref-type="fig" rid="F3">3</xref>, <xref ref-type="fig" rid="F3">4</xref>) The forewing pattern of the Chilean specimens of <italic><tp:taxon-name><tp:taxon-name-part taxon-name-part-type="genus" reg="Rheumaptera">R.</tp:taxon-name-part><tp:taxon-name-part taxon-name-part-type="species" reg="mochica">mochica</tp:taxon-name-part></tp:taxon-name></italic> is slightly variable; the area between the postmedial line and the termen can be mostly light whitish-brown or mostly dark greyish-brown. This variation is not associated to sex.</p><fig id="F3" position="float" orientation="portrait"><object-id xmlns:xlink="http://www.w3.org/1999/xlink" content-type="doi" xlink:type="simple">10.3897/zookeys.1085.76868.figures3-4</object-id><object-id xmlns:xlink="http://www.w3.org/1999/xlink" content-type="arpha" xlink:type="simple">6DB797F2-6D87-5B0F-8305-741AB94F6FDC</object-id><label>Figures 3–4.</label><caption><p><italic><tp:taxon-name><tp:taxon-name-part taxon-name-part-type="genus" reg="Rheumaptera">Rheumaptera</tp:taxon-name-part><tp:taxon-name-part taxon-name-part-type="species" reg="mochica">mochica</tp:taxon-name-part></tp:taxon-name></italic> (Dognin, 1904), male adults from northern Chile. Scale bar: 10 mm.</p></caption><graphic xmlns:xlink="http://www.w3.org/1999/xlink" xlink:href="zookeys-1085-129-g003.jpg" position="float" orientation="portrait" xlink:type="simple" id="oo_642764.jpg"><uri content-type="original_file" xlink:type="simple">https://binary.pensoft.net/fig/642764</uri></graphic></fig><p><bold><italic>Male segment</italic></bold><italic>VIII</italic> (Fig. <xref ref-type="fig" rid="F4">5</xref>) Tergum a narrow, longitudinal plate; anterior third triangular; distal two-thirds a narrow stripe; anterior margin widely rounded, laterally projected; posterior margin rounded. Sternum a narrow triangular longitudinal plate; anterior margin widely excavated, laterally projected; posterior margin narrowly excavated.</p><fig id="F4" position="float" orientation="portrait"><object-id xmlns:xlink="http://www.w3.org/1999/xlink" content-type="doi" xlink:type="simple">10.3897/zookeys.1085.76868.figure5</object-id><object-id xmlns:xlink="http://www.w3.org/1999/xlink" content-type="arpha" xlink:type="simple">9606C98B-300D-5253-A16F-468342D4A3FC</object-id><label>Figure 5.</label><caption><p><italic><tp:taxon-name><tp:taxon-name-part taxon-name-part-type="genus" reg="Rheumaptera">Rheumaptera</tp:taxon-name-part><tp:taxon-name-part taxon-name-part-type="species" reg="mochica">mochica</tp:taxon-name-part></tp:taxon-name></italic> (Dognin, 1904), tergum (right) and sternum (left) of male abdominal segment VIII. Scale bar: 1 mm.</p></caption><graphic xmlns:xlink="http://www.w3.org/1999/xlink" xlink:href="zookeys-1085-129-g004.jpg" position="float" orientation="portrait" xlink:type="simple" id="oo_642765.jpg"><uri content-type="original_file" xlink:type="simple">https://binary.pensoft.net/fig/642765</uri></graphic></fig><p><bold><italic>Male genitalia</italic></bold> (Figs <xref ref-type="fig" rid="F5">6–9</xref>) Uncus well-sclerotized, triangular. Tegumen with two lateral, sclerotized stripes separated by a wide membranous area. Saccus triangular. Juxta trapezoidal with a narrow, drop-like ventral projection and a wide, U-shaped dorsal projection. Labides long, narrow, setose, finger-like, distal half slightly dilated. Valva mostly membranous; costal sclerotized band not reaching apex; sacculus well-sclerotized, with a narrow, dorsal, sclerotized stripe arising from near the apex, sacculus projection narrow, strongly distally curved, with a small basal process. Phallus cylindrical, slightly longer than the costal margin of the valva; vesica with group of spine-like cornuti shorter than half of the phallus length.</p><fig id="F5" position="float" orientation="portrait"><object-id xmlns:xlink="http://www.w3.org/1999/xlink" content-type="doi" xlink:type="simple">10.3897/zookeys.1085.76868.figures6-11</object-id><object-id xmlns:xlink="http://www.w3.org/1999/xlink" content-type="arpha" xlink:type="simple">19569AE8-AB87-5920-B9D1-8DE6E5BEEE58</object-id><label>Figures 6–11.</label><caption><p><italic><tp:taxon-name><tp:taxon-name-part taxon-name-part-type="genus" reg="Rheumaptera">Rheumaptera</tp:taxon-name-part><tp:taxon-name-part taxon-name-part-type="species" reg="mochica">mochica</tp:taxon-name-part></tp:taxon-name></italic> (Dognin, 1904), genitalia <bold>6</bold> male genitalia, ventral view, phallus removed <bold>7</bold> basal process of sacculus projection (rectangle in Fig. <xref ref-type="fig" rid="F5">6</xref>) <bold>8</bold> phallus <bold>9</bold> cornuti <bold>10</bold> female genitalia in ventral view <bold>11</bold> signa (rectangle in Fig. <xref ref-type="fig" rid="F5">10</xref>). Scale bar: 1 mm.</p></caption><graphic xmlns:xlink="http://www.w3.org/1999/xlink" xlink:href="zookeys-1085-129-g005.jpg" position="float" orientation="portrait" xlink:type="simple" id="oo_642766.jpg"><uri content-type="original_file" xlink:type="simple">https://binary.pensoft.net/fig/642766</uri></graphic></fig><p><bold><italic>Female genitalia</italic></bold> (Figs <xref ref-type="fig" rid="F5">10</xref>, <xref ref-type="fig" rid="F5">11</xref>) Papillae anales membranous, with setae. Apophyses posteriores rod-shaped, about 2.2 times length of papillae anales. Apophyses anteriores about 0.8 times the length of apophyses posteriores, with a short ventral arm near base. Lamella antevaginalis as two transverse, sclerotized stripes, not connected medially, laterally continuous with ventral arm of apophyses posteriores. Antrum membranous. Ductus bursae almost as long as antrum, sclerotized. Corpus bursae in two sections; posterior section narrow, sinuous, mainly membranous, with longitudinal folds ventrally and numerous spine-like signa arising from a dorsal sclerotized plate; anterior section membranous, spherical. Ductus seminalis a membranous projection at base of corpus bursae.</p></tp:treatment-sec><tp:treatment-sec sec-type="DNA barcodes" id="SECID0ESXAE"><title>DNA barcodes</title><p><bold>(Fig. <xref ref-type="fig" rid="F6">12</xref>).</bold> Five DNA barcodes (658 <abbrev xmlns:xlink="http://www.w3.org/1999/xlink" xlink:title="base pair" id="ABBRID0E6XAE" xlink:type="simple">bp</abbrev> length) were obtained (GenBank accessions: <ext-link xmlns:xlink="http://www.w3.org/1999/xlink" ext-link-type="gen" xlink:href="OK484459" xlink:type="simple">OK484459</ext-link>, <ext-link xmlns:xlink="http://www.w3.org/1999/xlink" ext-link-type="gen" xlink:href="OK484460" xlink:type="simple">OK484460</ext-link>) from the specimens collected at Socoroma. Two haplotypes, with 0.2% (<abbrev xmlns:xlink="http://www.w3.org/1999/xlink" xlink:title="Kimura 2-Parameter" id="ABBRID0EDYAE" xlink:type="simple">K2P</abbrev>) divergence between them, were detected. The sequences of <italic><tp:taxon-name><tp:taxon-name-part taxon-name-part-type="genus" reg="Rheumaptera">R.</tp:taxon-name-part><tp:taxon-name-part taxon-name-part-type="species" reg="mochica">mochica</tp:taxon-name-part></tp:taxon-name></italic> clustered as sister to the Neotropical congener <italic><tp:taxon-name><tp:taxon-name-part taxon-name-part-type="genus" reg="Rheumaptera">Rheumaptera</tp:taxon-name-part><tp:taxon-name-part taxon-name-part-type="species" reg="affirmata">affirmata</tp:taxon-name-part></tp:taxon-name></italic> (Guenée, [1858]) in the <abbrev xmlns:xlink="http://www.w3.org/1999/xlink" xlink:title="maximum likelihood" id="ABBRID0E4YAE" xlink:type="simple">ML</abbrev> analysis, with 3.6–3.8% (<abbrev xmlns:xlink="http://www.w3.org/1999/xlink" xlink:title="Kimura 2-Parameter" id="ABBRID0EBZAE" xlink:type="simple">K2P</abbrev>) divergence.</p><fig id="F6" position="float" orientation="portrait"><object-id xmlns:xlink="http://www.w3.org/1999/xlink" content-type="doi" xlink:type="simple">10.3897/zookeys.1085.76868.figure12</object-id><object-id xmlns:xlink="http://www.w3.org/1999/xlink" content-type="arpha" xlink:type="simple">53F96158-0B54-5B01-94C0-DCD0E2C15AA2</object-id><label>Figure 12.</label><caption><p><italic><tp:taxon-name><tp:taxon-name-part taxon-name-part-type="genus" reg="Rheumaptera">Rheumaptera</tp:taxon-name-part><tp:taxon-name-part taxon-name-part-type="species" reg="mochica">mochica</tp:taxon-name-part></tp:taxon-name></italic> (Dognin, 1904) and congeners, maximum likelihood tree of DNA barcodes. Numbers indicate bootstrap values (1000 replicates).</p></caption><graphic xmlns:xlink="http://www.w3.org/1999/xlink" xlink:href="zookeys-1085-129-g006.jpg" position="float" orientation="portrait" xlink:type="simple" id="oo_642767.jpg"><uri content-type="original_file" xlink:type="simple">https://binary.pensoft.net/fig/642767</uri></graphic></fig></tp:treatment-sec><tp:treatment-sec sec-type="host" id="SECID0E4ZAE"><title>Host plant</title><p><bold>(Fig. <xref ref-type="fig" rid="F7">13</xref>).</bold><tp:taxon-name><tp:taxon-name-part taxon-name-part-type="genus" reg="Senna">Senna</tp:taxon-name-part><tp:taxon-name-part taxon-name-part-type="species" reg="birostris">birostris</tp:taxon-name-part><tp:taxon-name-part taxon-name-part-type="infraspecific-rank">var.</tp:taxon-name-part><tp:taxon-name-part taxon-name-part-type="variety" reg="arequipensis">arequipensis</tp:taxon-name-part></tp:taxon-name> (<tp:taxon-name><tp:taxon-name-part taxon-name-part-type="family">Fabaceae</tp:taxon-name-part></tp:taxon-name>) is the first host plant recorded for <italic><tp:taxon-name><tp:taxon-name-part taxon-name-part-type="genus" reg="Rheumaptera">R.</tp:taxon-name-part><tp:taxon-name-part taxon-name-part-type="species" reg="mochica">mochica</tp:taxon-name-part></tp:taxon-name></italic>.</p><fig id="F7" position="float" orientation="portrait"><object-id xmlns:xlink="http://www.w3.org/1999/xlink" content-type="doi" xlink:type="simple">10.3897/zookeys.1085.76868.figure13</object-id><object-id xmlns:xlink="http://www.w3.org/1999/xlink" content-type="arpha" xlink:type="simple">39630402-E1B3-5101-9468-F977334740AE</object-id><label>Figure 13.</label><caption><p><tp:taxon-name><tp:taxon-name-part taxon-name-part-type="genus" reg="Senna">Senna</tp:taxon-name-part><tp:taxon-name-part taxon-name-part-type="species" reg="birostris">birostris</tp:taxon-name-part><tp:taxon-name-part taxon-name-part-type="infraspecific-rank">var</tp:taxon-name-part><tp:taxon-name-part taxon-name-part-type="variety" reg="arequipensis">arequipensis</tp:taxon-name-part></tp:taxon-name> (<tp:taxon-name><tp:taxon-name-part taxon-name-part-type="family">Fabaceae</tp:taxon-name-part></tp:taxon-name>), host plant of <italic><tp:taxon-name><tp:taxon-name-part taxon-name-part-type="genus" reg="Rheumaptera">R.</tp:taxon-name-part><tp:taxon-name-part taxon-name-part-type="species" reg="mochica">mochica</tp:taxon-name-part></tp:taxon-name></italic>.</p></caption><graphic xmlns:xlink="http://www.w3.org/1999/xlink" xlink:href="zookeys-1085-129-g007.jpg" position="float" orientation="portrait" xlink:type="simple" id="oo_642768.jpg"><uri content-type="original_file" xlink:type="simple">https://binary.pensoft.net/fig/642768</uri></graphic></fig></tp:treatment-sec><tp:treatment-sec sec-type="distribution" id="SECID0EZ3AE"><title>Geographic distribution.</title><p>(Fig. <xref ref-type="fig" rid="F8">14</xref>) The three localities in northern Chile represent new, expanded distribution records for <italic><tp:taxon-name><tp:taxon-name-part taxon-name-part-type="genus" reg="Rheumaptera">R.</tp:taxon-name-part><tp:taxon-name-part taxon-name-part-type="species" reg="mochica">mochica</tp:taxon-name-part></tp:taxon-name></italic>.</p><fig id="F8" position="float" orientation="portrait"><object-id xmlns:xlink="http://www.w3.org/1999/xlink" content-type="doi" xlink:type="simple">10.3897/zookeys.1085.76868.figure14</object-id><object-id xmlns:xlink="http://www.w3.org/1999/xlink" content-type="arpha" xlink:type="simple">D42317F1-7961-556A-BDDB-CE9164BAA751</object-id><label>Figure 14.</label><caption><p><italic><tp:taxon-name><tp:taxon-name-part taxon-name-part-type="genus" reg="Rheumaptera">Rheumaptera</tp:taxon-name-part><tp:taxon-name-part taxon-name-part-type="species" reg="mochica">mochica</tp:taxon-name-part></tp:taxon-name></italic> (Dognin, 1904), geographic distribution. Star indicates type locality (Arequipa, Peru), circles indicate new distribution records in northern Chile.</p></caption><graphic xmlns:xlink="http://www.w3.org/1999/xlink" xlink:href="zookeys-1085-129-g008.jpg" position="float" orientation="portrait" xlink:type="simple" id="oo_642769.jpg"><uri content-type="original_file" xlink:type="simple">https://binary.pensoft.net/fig/642769</uri></graphic></fig></tp:treatment-sec><ref-list><ref id="B12"><mixed-citation xmlns:xlink="http://www.w3.org/1999/xlink" xlink:type="simple"><person-group><name name-style="western"><surname>Parsons</surname><given-names>MS</given-names></name><name name-style="western"><surname>Scoble</surname><given-names>MJ</given-names></name><name name-style="western"><surname>Honey</surname><given-names>MR</given-names></name><name name-style="western"><surname>Pitkin</surname><given-names>LM</given-names></name><name name-style="western"><surname>Pitkin</surname><given-names>BR</given-names></name></person-group> (<year>1999</year>) The Catalogue. In: Scoble MJ (Ed.) Geometrid Moths of the World: a Catalogue (<tp:taxon-name><tp:taxon-name-part taxon-name-part-type="order">Lepidoptera</tp:taxon-name-part></tp:taxon-name>: <tp:taxon-name><tp:taxon-name-part taxon-name-part-type="family">Geometridae</tp:taxon-name-part></tp:taxon-name>) xxv, 1016 pp. (2 volumes). CSIRO Publishing, Collingwood. <ext-link xlink:type="simple" ext-link-type="doi" xlink:href="10.1071/9780643101050">https://doi.org/10.1071/9780643101050</ext-link></mixed-citation></ref></ref-list></tp:taxon-treatment>
